# Supplementary material for: A Systematic Scoping Review of Pre-School Self-Regulation Interventions from a Self-Determination Theory Perspective
Source: Int J Environ Res Public Health. 2022 Feb 21;19(4):2454. doi: 10.3390/ijerph19042454 (PMC8878745; doi:10.3390/ijerph19042454)
Supplement: Supplementary file 1 [file ijerph-19-02454-s001.zip]

Archive with 3 entries (2 files):
- ijerph-1540500-supplementary/
- ijerph-1540500-supplementary/ijerph-1540500-supplementary Document S2.pdf
- ijerph-1540500-supplementary/ijerph-1540500-supplementary Table S1.pdf
